# Supplementary material for: Developmental progression of DNA double-strand break repair deciphered by a single-allele resolution mutation classifier
Source: Nat Commun. 2024 Mar 23;15:2629. doi: 10.1038/s41467-024-46479-2 (PMC10960810; doi:10.1038/s41467-024-46479-2)
Supplement: Supplementary file 4 — Source Data [file 41467_2024_46479_MOESM4_ESM.xlsx]

## Sheet: Figure 2b
	Figure 2b.	Ranked reads ratio of top 50 alleles
	Allele	Maternal-S-1	Maternal-S-2	Maternal-S-3	Paternal-S-1	Paternal-S-2	Paternal-S-3
	1	4.34748	4.59202	5.09122	10.9976	13.5932	11.5324
	2	3.79433	4.11529	3.83612	6.31557	5.51715	5.63259
	3	3.48081	3.62218	3.49241	5.19313	5.24399	5.5567
	4	2.7645	3.43683	3.10741	3.94067	3.63795	5.03264
	5	2.73762	2.84745	3.02896	3.29771	3.5158	4.47576
	6	2.73679	2.7425	2.53562	2.46853	3.16218	3.62347
	7	2.66856	2.65623	2.51227	2.41233	3.02599	1.95122
	8	2.51554	2.48668	2.24496	1.96322	2.4267	1.90983
	9	2.41728	2.04455	2.22329	1.67061	1.86498	1.77231
	10	2.18447	1.98179	2.05947	1.6169	1.79907	1.72404
	11	1.7523	1.81428	2.05386	1.39333	1.66134	1.66248
	12	1.73175	1.78465	1.97783	1.33977	1.51334	1.6336
	13	1.70987	1.52226	1.97391	1.20866	1.43159	1.51935
	14	1.7028	1.3824	1.69184	1.01077	1.35207	1.24382
	15	1.60927	1.34487	1.63711	0.92823	1.28162	1.04068
	16	1.58256	1.30505	1.62852	0.795867	1.08062	1.02648
	17	1.4868	1.27969	1.53512	0.764023	1.0338	0.99929
	18	1.40592	1.20253	1.42846	0.747881	0.965749	0.689756
	19	1.19766	1.15627	1.32852	0.745607	0.829386	0.670011
	20	1.14732	1.13155	1.11874	0.656019	0.797115	0.6698
	21	1.14657	1.11919	1.10212	0.649489	0.703639	0.652303
	22	1.12926	1.06949	0.963886	0.58749	0.684892	0.624828
	23	1.09165	1.01476	0.923537	0.57421	0.674535	0.556808
	24	1.05954	1.0087	0.920175	0.534442	0.649197	0.51008
	25	0.956029	1.00431	0.900561	0.533928	0.643376	0.486329
	26	0.9096	0.999846	0.897759	0.519327	0.628738	0.445222
	27	0.852604	0.990926	0.822666	0.499737	0.613672	0.422033
	28	0.839624	0.885092	0.799876	0.495848	0.593214	0.416271
	29	0.807341	0.840809	0.799689	0.487117	0.477396	0.403342
	30	0.799935	0.82335	0.795393	0.461657	0.471318	0.393504
	31	0.790533	0.783591	0.772603	0.458795	0.458906	0.387883
	32	0.7798	0.782826	0.762516	0.441553	0.458478	0.378115
	33	0.768817	0.70815	0.738792	0.420789	0.395561	0.365889
	34	0.748431	0.628631	0.721794	0.418881	0.393336	0.359916
	35	0.747433	0.606076	0.696763	0.405821	0.367399	0.326749
	36	0.720474	0.547966	0.692279	0.399804	0.35687	0.326679
	37	0.697759	0.526175	0.637921	0.386377	0.351905	0.309955
	38	0.661066	0.524199	0.619241	0.36664	0.349679	0.308549
	39	0.632027	0.497948	0.616999	0.364145	0.323999	0.305739
	40	0.630862	0.456851	0.58599	0.361431	0.31347	0.303631
	41	0.556227	0.451116	0.564695	0.352112	0.301657	0.297798
	42	0.552233	0.413969	0.537609	0.33531	0.291128	0.284307
	43	0.550403	0.411866	0.498755	0.332522	0.28488	0.279739
	44	0.533179	0.39581	0.473163	0.32768	0.281028	0.279599
	45	0.513959	0.379944	0.472229	0.316674	0.273666	0.278404
	46	0.499648	0.377587	0.458033	0.304641	0.270499	0.276858
	47	0.468446	0.354011	0.405729	0.299798	0.260483	0.267653
	48	0.416193	0.353183	0.401246	0.283289	0.255775	0.26435
	49	0.409952	0.345027	0.394334	0.271917	0.224873	0.251843
	50	0.407789	0.339866	0.390972	0.25937	0.218453	0.251491

## Sheet: Figure 2d
	Figure 2d.	Class Fraction (Summed allele frequency for each category)
	Class	ZG+ZMC-1	ZG+ZMC-2	ZG+ZMC-3	ZC+ZMG-1	ZC+ZMG-2	ZC+ZMG-3
	PEPPR	0.11	0.11	0.11	0.72	0.76	0.85
	MMEJ	0.32	0.25	0.32	0.22	0.15	0.11
	DELET	0.21	0.24	0.13	0.02	0.03	0.01
	INSRT	0.36	0.4	0.44	0.04	0.06	0.03

## Sheet: Figure 2e
	Figure 2e. Reads ratio of top 23 common alleles used for plotting Figure 2e
	Allele	ZG+ZMC-1	ZG+ZMC-2
	1	11.14	13.77
	2	0.18	0.1
	3	0.46	3.52
	4	0.27	0.06
	5	6.45	5.24
	6	0.21	0.1
	7	0.57	0.21
	8	0.22	3.16
	9	0.17	0.06
	10	1.67	3.64
	11	0.8	0.63
	12	3.94	1.51
	13	2.47	1.8
	14	0.1	0.39
	15	1.96	1.66
	16	0	0
	17	0.14	0.19
	18	0	0
	19	0.37	0
	20	5.19	0.97
	21	0.75	0.32
	22	0.19	0.13
	23	3.3	0.29
	P-value	1.03e-06
	R-value	0.82877

## Sheet: Figure 2f
	Figure 2f. Reads ratio of top 23 common alleles used for plotting Figure 2f
	Allele	ZC+ZMG-1	ZC+ZMG-2
	1	4.35	2.66
	2	3.79	4.59
	3	2.74	2.49
	4	2.67	3.44
	5	2.52	3.62
	6	2.42	2.04
	7	2.18	1.78
	8	1.49	1
	9	1.2	1.01
	10	1.13	1.38
	11	1.09	1.2
	12	0.77	1.01
	13	0.63	1.31
	14	0.55	0.06
	15	0.41	0.45
	16	0.35	0.53
	17	0.33	0.26
	18	0.3	0.52
	19	0.27	0.05
	20	0.2	0.32
	21	0.17	0.33
	22	0.04	0.15
	23	0.04	0.1
	P-value	4.262e-09
	R-value	0.90169

## Sheet: Figure 3a
	Figure 3a. Summary of reads ratio for top 20 allels
	Allele	Maternal-F(vasa)	Paternal-F(vasa)
	1	15.04	3.34
	2	10.98	2.73
	3	5.95	2.61
	4	5.69	2.4
	5	5.58	2.05
	6	5.19	1.85
	7	4.98	1.85
	8	4.22	1.72
	9	3.88	1.71
	10	3.27	1.71
	11	2.17	1.65
	12	1.88	1.65
	13	1.63	1.58
	14	1.48	1.57
	15	1.18	1.53
	16	0.75	1.43
	17	0.62	1.32
	18	0.61	1.31
	19	0.53	1.3
	20	0.52	1.17

## Sheet: Figure 3b
	Figure 3b. Summary of reads ratio for top 20 allels
	Allele	Vasa:Maternal-S	Vasa:Paternal-S
	1	6.17	3.34
	2	4.92	3.09
	3	3.05	2.22
	4	1.96	1.79
	5	1.95	1.35
	6	1.69	1.32
	7	1.42	1.13
	8	1.1	1.03
	9	1	1.02
	10	0.99	1.01
	11	0.95	0.93
	12	0.94	0.93
	13	0.89	0.87
	14	0.88	0.86
	15	0.86	0.78
	16	0.67	0.76
	17	0.67	0.67
	18	0.6	0.66
	19	0.58	0.64
	20	0.58	0.61

## Sheet: Figure 3c
	Figure 3c. Summary of reads ratio for top 20 allels
	Allele	Actin:Maternal-S	Actin:Paternal-S
	1	5.62	4.35
	2	4.12	3.29
	3	2	2.49
	4	1.7	2.32
	5	1.68	2.26
	6	1.63	2.24
	7	1.48	2.23
	8	1.42	2.18
	9	1.36	2.06
	10	1.35	2.04
	11	1.2	1.62
	12	1.15	1.53
	13	1.05	1.47
	14	1.05	1.45
	15	1.04	1.35
	16	1	1.33
	17	0.96	1.22
	18	0.91	1.22
	19	0.89	1.2
	20	0.83	1.1

## Sheet: Figure 3d
	Figure 3d. Summary of reads ratio for top 20 allels
	Allele	Nanos:Maternal-S	Nanos:Paternal-S
	1	3.52	1.88
	2	3.03	1.47
	3	2.27	1.18
	4	2.23	1.08
	5	2.16	0.97
	6	2.15	0.97
	7	2.1	0.97
	8	2.08	0.95
	9	1.83	0.9
	10	1.76	0.88
	11	1.72	0.85
	12	1.67	0.83
	13	1.63	0.72
	14	1.49	0.72
	15	1.47	0.66
	16	1.45	0.66
	17	1.38	0.61
	18	1.36	0.61
	19	1.35	0.59
	20	1.31	0.58

## Sheet: Figure 3e
	Figure 3e.	Class Fraction (Summed allele frequency in each category)
	Class	Maternal-F(vasa)	Paternal-F(vasa)	Actin:Maternal-S	Actin:Paternal-S	Vasa:Maternal-S	Vasa:Paternal-S	Nanos:Maternal-S	Nanos:Paternal-S
	PEPPER	0.00814183	0.571272	0.243175	0.497801	0.477497	0.731707	0.68862	0.756084
	MMEJ	0	0.0751096	0.570129	0.351859	0.451295	0.140693	0.0869336	0.0365044
	DELET	0.0900854	0	0.0611861	0.0371851	0.0416153	0	0	0
	INSRT	0.901773	0.353618	0.12551	0.113155	-0.970407	-0.872401	0.224447	0.207412

## Sheet: Figure 3f
	Figure 3f. Reads ratio of common alleles between actin and vasa-Cas9 crosses
	Allele	Actin:Maternal-S	Actin:Paternal-S	Vasa:Maternal-S	Vasa:Paternal-S	Class
	1	5.62	2.32	4.85	2.57	mmej
	2	4.12	2.06	3.87	2.33	mmej
	3	2	1.1	2.32	1.11	mmej
	4	1.7	2.18	0.67	1.32	peppr
	5	1.68	3.29	0.13	1.13	peppr
	6	1.63	1.22	0.32	0.23	peppr
	7	1.48	0.5	0.81	0.48	mmej
	8	1.42	0.98	1.11	0.72	mmej
	9	1.36	2.23	0.34	0.76	peppr
	10	1.35	0.55	1.65	0.73	delet
	11	1.15	2.26	0.86	1.01	peppr
	12	1.05	1.62	0.58	0.87	peppr
	13	1.05	2.04	0.47	0.58	peppr
	14	1.04	0.68	0.19	0.6	peppr
	15	1	2.24	1	0.58	peppr
	16	0.96	0.57	1.1	0.6	insrt
	17	0.91	2.49	0.32	0.78	peppr
	18	0.74	0.77	0.35	0.56	peppr
	19	0.74	1.22	0.43	0.52	peppr
	20	0.72	1.03	0.13	0.36	peppr
	21	0.64	1.33	0.29	0.67	peppr
	22	0.63	0.25	0.48	0.21	peppr
	23	0.61	0.54	0.25	0.39	peppr
	24	0.57	0.56	0.23	0.43	peppr
	25	0.56	1.45	0.13	0.4	peppr
	26	0.56	0.36	0.8	0.2	mmej
	27	0.53	0.34	0.54	0.29	mmej
	28	0.53	0.8	0.29	0.31	peppr
	29	0.5	1.47	0.14	0.86	peppr
	30	0.48	1.2	0.33	0.31	peppr
	31	0.48	0.44	0.12	0.14	peppr
	32	0.45	0.56	0.32	0.08	peppr
	33	0.45	0.48	0.12	0.53	peppr
	34	0.43	0.38	0.35	0.22	delet
	35	0.41	0.28	0.13	0.08	peppr
	36	0.4	0.5	0.27	0.28	peppr
	37	0.4	0.68	0.58	0.36	peppr
	38	0.36	0.54	0.49	0.33	mmej
	39	0.34	0.1	0.18	0.24	peppr
	40	0.34	0.51	0.28	0.51	peppr
	41	0.33	0.33	0.31	0.2	peppr
	42	0.33	0.3	0.15	0.23	peppr
	43	0.33	0.76	0.89	0.38	peppr
	44	0.28	0.21	0.14	0.15	delet
	45	0.27	0.44	0.23	0.14	peppr
	46	0.27	0.46	0.19	0.18	peppr
	47	0.27	0.61	1.69	0.61	peppr
	48	0.26	0.54	0.1	0.23	peppr
	49	0.22	0.92	0.1	0.3	peppr
	50	0.22	0.42	0.41	1.79	peppr
	51	0.21	1.35	0.45	0.13	mmej
	52	0.19	0.07	0.1	0.11	delet
	53	0.19	0.07	0.12	0.21	peppr
	54	0.18	0.82	0.6	0.12	peppr
	55	0.18	0.4	0.17	0.26	delet
	56	0.16	0.14	0.25	0.09	delet
	57	0.12	0.13	0.31	0.19	peppr
	58	0.11	0.08	0.17	0.08	peppr
	59	0.11	0.17	0.12	0.1	insrt

[truncated: 54 more sheets: Figure 3g, Figure 3h, Figure 3i, Figure 3j, Figure 4a, Figure 4b, Figure 4d, Figure 4e, Figure5, Figure 6, Suppl Fig1b, Suppl Fig1c, Supple Fig1d, Supple Fig1e, Suppl Fig1f, Suppl Fig1g, Suppl Fig3c, Suppl Fig3d, Suppl Fig3e, Suppl Fig3f …]
